# Supplementary material for: Rapid Prototyping of Anomalous Reflective Metasurfaces Using Spray-Coated Liquid Metal
Source: Materials (Basel). 2024 Apr 25;17(9):2003. doi: 10.3390/ma17092003 (PMC11084623; doi:10.3390/ma17092003)
Supplement: Supplementary file 1 [file materials-17-02003-s001.zip]

Archive with 1 entries (1 files):
- materials-2949023-supplementary.xlsx
