# Supplementary material for: Rapid Prototyping of Anomalous Reflective Metasurfaces Using Spray-Coated Liquid Metal
Source: Materials (Basel). 2024 Apr 25;17(9):2003. doi: 10.3390/ma17092003 (PMC11084623; doi:10.3390/ma17092003)
Supplement: Supplementary file 1 [file materials-17-02003-s001.zip › materials-2949023-supplementary.xlsx]

## Sheet: Sheet1
Rapid Prototyping of Anomalous Reflective Metasurfaces Using Spray-Coated Liquid Metal
Glan Allan V. Manio, Matthew T. Kouchi, Saige J. Dacuycuy, Aaron T. Ohta, and Wayne A. Shiroma
Table S1. As-fabricated measurements of 6x4 spray-coated liquid-metal metasurface patch lengths and widths
		Array Column 1		Array Column 2		Array Column 3		Array Column 4
Array Row 1	As-designed patch length, lp,design [mm]	26.5		23.5		29.5		27.5
	As-fabricated patch length, lp,fab [mm]	25.6		22.6		28.4		26.9
	lp,fab - lp,design [mm]	-0.9		-0.9		-1.1		-0.6
Array Row 2	As-designed patch length, lp,design [mm]	26.5		23.5		29.5		27.5
	As-fabricated patch length, lp,fab [mm]	26		22.9		28.7		26.8
	lp,fab - lp,design [mm]	-0.5		-0.6		-0.8		-0.7
Array Row 3	As-designed patch length, lp,design [mm]	26.5		23.5		29.5		27.5
	As-fabricated patch length, lp,fab [mm]	25.8		22.7		28.4		27.1
	lp,fab - lp,design [mm]	-0.7		-0.8		-1.1		-0.4
Array Row 4	As-designed patch length, lp,design [mm]	26.5		23.5		29.5		27.5
	As-fabricated patch length, lp,fab [mm]	26.1		23		29		27.1
	lp,fab - lp,design [mm]	-0.4		-0.5		-0.5		-0.4
Array Row 5	As-designed patch length, lp,design [mm]	26.5		23.5		29.5		27.5
	As-fabricated patch length, lp,fab [mm]	26.3		23		29.3		27.6
	lp,fab - lp,design [mm]	-0.2		-0.5		-0.2		0.1
Array Row 6	As-designed patch length, lp,design [mm]	26.5		23.5		29.5		27.5
	As-fabricated patch length, lp,fab [mm]	26.6		24.1		29.4		27.6
	lp,fab - lp,design [mm]	0.1		0.6		-0.1		0.1
		Array Column 1		Array Column 2		Array Column 3		Array Column 4
Array Row 1	As-designed patch width, wp,design [mm]	10.3		10.3		10.3		10.3
	As-fabricated patch width, wp,fab [mm]	10.09		10.19		10.19		10.19
	wp,fab - wp,design [mm]	-0.21		-0.11		-0.11		-0.11
Array Row 2	As-designed patch width, wp,design [mm]	10.3		10.3		10.3		10.3
	As-fabricated patch width, wp,fab [mm]	10.28		10.09		10.19		10.28
	wp,fab - wp,design [mm]	-0.02		-0.21		-0.11		-0.02
Array Row 3	As-designed patch width, wp,design [mm]	10.3		10.3		10.3		10.3
	As-fabricated patch width, wp,fab [mm]	10.28		10		10.19		10.37
	wp,fab - wp,design [mm]	-0.02		-0.3		-0.11		0.07
Array Row 4	As-designed patch width, wp,design [mm]	10.3		10.3		10.3		10.3
	As-fabricated patch width, wp,fab [mm]	10.37		10.19		10.28		10.46
	wp,fab - wp,design [mm]	0.07		-0.11		-0.02		0.16
Array Row 5	As-designed patch width, wp,design [mm]	10.3		10.3		10.3		10.3
	As-fabricated patch width, wp,fab [mm]	10.37		10.19		10.37		10.65
	wp,fab - wp,design [mm]	0.07		-0.11		0.07		0.35
Array Row 6	As-designed patch width, wp,design [mm]	10.3		10.3		10.3		10.3
	As-fabricated patch width, wp,fab [mm]	10.28		10.19		10.46		10.56
	wp,fab - wp,design [mm]	-0.02		-0.11		0.16		0.26
